# Supplementary material for: The quest for metabolic biomarkers of IVF outcomes: a meta-analysis and critical review
Source: Front Cell Dev Biol. 2025 Oct 17;13:1640807. doi: 10.3389/fcell.2025.1640807 (PMC12575374; doi:10.3389/fcell.2025.1640807)
Supplement: Supplementary file 1 [file Supplementaryfile1.xlsx]

## Sheet: List1
Supplementary Table. Complete list of records identified during the initial systematic literature search in the Web of Science database.
UT (Unique WOS ID)	DOI	Document Type	Authors List	Affiliations	Title	Journal	Publication Year	Volume	Issue	Author Keywords	Times Cited	DOI Link
WOS:000316753300011	10.1007/s10815-012-9923-7	Article	Chen, XY; Li, J; Jiang, D; Li, T; Liu, XR; Zhuang, GL	Sun Yat Sen University; Sun Yat Sen University	A highly sensitive electrochemiluminescence immunoassay for detecting human embryonic human chorionic gonadotropin in spent embryo culture media during IVF-ET cycle	J. Assist. Reprod. Genet.	2013	30	3	beta-hCG; Electrochemiluminescence immunoassay; Spent embryonic culture media; Morphological grading; Implantation; IVF-ET	23	http://dx.doi.org/10.1007/s10815-012-9923-7
WOS:000325477900006	10.1177/1933719113483016	Article	Li, Q; Wang, WJ; Zhang, NF; Ouyang, NY; Li, RQ; Mai, MQ; Lao, WS; Yang, DZ; Zhang, QX	Sun Yat Sen University; Sun Yat Sen University	Ammonium Concentration of Spent Medium Provides a Noninvasive Assessment of Embryonic Developmental Potential in IVF	Reprod. Sci.	2013	20	11	IVF-ET; ammonium; embryo quality; metabolism	3	http://dx.doi.org/10.1177/1933719113483016
WOS:001040653700001	10.1016/j.heliyon.2023.e16255	Article	Wang, DY; Zhao, ZH; Xue, X; Shi, JZ; Shi, WH		Glycans in spent embryo culture medium are related to the implantation ability of blastocysts	Heliyon	2023	9	5	IVF; Glycan profile; Blastocyst; Implantation; Spent culture medium	1	http://dx.doi.org/10.1016/j.heliyon.2023.e16255
WOS:000718911000001	10.21037/atm-21-5029	Article	Wang, SS; Chen, L; Zhu, YC; Jiang, WH	Nanjing University; Nanjing University	Characterization of microRNAs in spent culture medium associated with human embryo quality and development	ANN. TRANSL. MED.	2021	9	22	MicroRNA (miRNA); in vitro fertilization (IVF); embryo; spent culture medium (SCM); pregnancy	6	http://dx.doi.org/10.21037/atm-21-5029
WOS:001265008100001	10.1016/j.repbio.2023.100847	Article	Omes, C; Conti, A; Benedetti, L; Tomasoni, V; De Marchi, D; Nappi, RE; De Angelis, MGC; Ceccarelli, G	IRCCS Fondazione San Matteo; University of Pavia; University of Pavia; University of Pavia; University of Pavia	Expression of miRNA from spent pre-implantation embryos culture media	Reprod. Biol.	2024	24	2	Infertility; Biomarkers; MiRNA; Spent culture media; Pre-implantation embryos	0	http://dx.doi.org/10.1016/j.repbio.2023.100847
WOS:000542455400001	10.1080/19396368.2020.1764132	Article	Wu, B; Yan, B; Hu, R; Tian, S; Ni, YL; Liang, Y; Wang, YS; Zhang, YC	Shandong First Medical University & Shandong Academy of Medical Sciences; Shandong University; Shandong First Medical University & Shandong Academy of Medical Sciences; Shandong University; Howard University; Shandong University; Shandong First Medical University & Shandong Academy of Medical Sciences; Shandong University	Comparison between embryos transferred with self-spent and fresh medium on reproductive outcomes: a prospective randomized trial	Syst. Biol. Reprod. Med.	2020	66	5	In vitro fertilization; embryo transfer; culture media; self-spent; clinical pregnancy outcomes	3	http://dx.doi.org/10.1080/19396368.2020.1764132
WOS:001187903100009	10.4103/jhrs.jhrs_122_21	Article	Azzahra, TB; Febri, RR; Iffanolida, PA; Mutia, K; Wiweko, B	University of Indonesia; University of Indonesia; University of Indonesia; University of Indonesia	The correlation of chronological age and micro ribonucleic acid-135b expression in spent culture media of In vitro fertilisation patient	J. Hum. Reprod. Sci.	2022	15	1	Chronological age; in vitro fertilisation; micro ribonucleic acid-135b expression; spent culture media	2	http://dx.doi.org/10.4103/jhrs.jhrs_122_21
WOS:000517696800001	10.1007/s10815-020-01726-5	Review	Gatimel, N; Moreau, J; Parinaud, J; Léandri, RD	CHU de Toulouse; Universite de Toulouse; Universite Toulouse III - Paul Sabatier; CHU de Toulouse; Universite de Toulouse; Universite Toulouse III - Paul Sabatier	Need for choosing the ideal pH value for IVF culture media	J. Assist. Reprod. Genet.	2020	37	5	pH; Preimplantation mammalian embryo; CO2; Bicarbonate; Hydrogen ion; IVF; Culture media	15	http://dx.doi.org/10.1007/s10815-020-01726-5
WOS:000849884900007	10.1186/s12967-022-03596-0	Article	Xie, PY; Zhang, SP; Gu, YF; Jiang, B; Hu, L; Tan, YQ; Yao, YX; Tang, Y; Wan, AQ; Cai, SF; Zou, YY; Lu, GX; Wan, C; Gong, F; Lu, SJ; Lin, G	Hunan Normal University; Central South University; Central South University	Non-invasive preimplantation genetic testing for conventional IVF blastocysts	J. Transl. Med.	2022	20	1	Spent culture medium; Non-invasive preimplantation genetic testing; Conventional IVF; Next generation sequencing	20	http://dx.doi.org/10.1186/s12967-022-03596-0
WOS:000641980300001	10.3389/fvets.2021.658968	Article	Del Rio, P; Madan, P	University of Guelph	Does miRNA Expression in the Spent Media Change During Early Embryo Development?	Front. Vet. Sci.	2021	8		miRNA; culture media; IVF; early embryo health; bovine	10	http://dx.doi.org/10.3389/fvets.2021.658968
WOS:000826156700005	10.1186/s13104-022-06151-8	Article	Alizadegan, A; Akbarzadeh, M; Soltani-Zangbar, MS; Sambrani, R; Hamdi, K; Ghasemzadeh, A; Hakimi, P; Vahabzadeh, B; Dianat-Moghadam, H; Mehdizadeh, A; Mohammadinejad, S; Dolati, S; Baharaghdam, S; Bayat, G; Nouri, M; Yousefi, M	Tabriz University of Medical Science; Tabriz University of Medical Science; Tabriz University of Medical Science; Tabriz University of Medical Science; Islamic Azad University; Isfahan University of Medical Sciences; Tabriz University of Medical Science; Tabriz University of Medical Science; Tabriz University of Medical Science	Isolation of cfDNA from spent culture media and its association with implantation rate and maternal immunomodulation	BMC Res. Notes	2022	15	1	Cell-free DNA (cfDNA); Spent culture medium (SCM); IVF; PGT; And immune system	1	http://dx.doi.org/10.1186/s13104-022-06151-8
WOS:000329842100009	10.3109/19396368.2013.854426	Article	Wallace, M; Cottell, E; Cullinane, J; McAuliffe, FM; Wingfield, M; Brennan, L	National Maternity Hospital, Dublin; University College Dublin; National Maternity Hospital, Dublin	1H NMR based metabolic profiling of day 2 spent embryo media correlates with implantation potential	Syst. Biol. Reprod. Med.	2014	60	1	H-1 NMR; embryo culture media; IVF; metabolite ratio; metabolic profiling	25	http://dx.doi.org/10.3109/19396368.2013.854426
WOS:000318017100003	10.3390/ijms14046556	Article	Zhao, QH; Yin, TL; Peng, J; Zou, YJ; Yang, J; Shen, AG; Hu, JM	Wuhan University; Wuhan University	Noninvasive Metabolomic Profiling of Human Embryo Culture Media Using a Simple Spectroscopy Adjunct to Morphology for Embryo Assessment in in Vitro Fertilization (IVF)	Int. J. Mol. Sci.	2013	14	4	metabolomics; Raman spectroscopy; culture media; IVF	35	http://dx.doi.org/10.3390/ijms14046556
WOS:000459609700008	10.1177/1933719118766252	Article	Sánchez-Ribas, I; Diaz-Gimeno, P; Quiñonero, A; Ojeda, M; Larreategui, Z; Ballesteros, A; Domínguez, F		NGS Analysis of Human Embryo Culture Media Reveals miRNAs of Extra Embryonic Origin	Reprod. Sci.	2019	26	2	NGS; miRNA; spent culture media	19	http://dx.doi.org/10.1177/1933719118766252
WOS:000355552600008	10.1016/j.fertnstert.2015.03.015	Article	Bellver, J; De los Santos, MJ; Alamá, P; Castelló, D; Privitera, L; Galliano, D; Labarta, E; Vidal, C; Pellicer, A; Domínguez, F	University of Valencia; University of Valencia; University of Valencia	Day-3 embryo metabolomics in the spent culture media is altered in obese women undergoing in vitro fertilization	Fertil. Steril.	2015	103	6	Day-3 embryos; female obesity; metabolomics; saturated fatty acids; spent culture media	29	http://dx.doi.org/10.1016/j.fertnstert.2015.03.015
WOS:000386829800010	10.1016/j.fertnstert.2016.07.1112	Article	Shamonki, MI; Jin, HL; Haimowitz, Z; Liu, L	University of California System; University of California Los Angeles	Proof of concept: preimplantation genetic screening without embryo biopsy through analysis of cell-free DNA in spent embryo culture media	Fertil. Steril.	2016	106	6	In vitro fertilization (IVF); trophectoderm biopsy (PGS); comprehensive chromosomal screening (CCS); free embryonic DNA	106	http://dx.doi.org/10.1016/j.fertnstert.2016.07.1112
WOS:000335504600055	10.1016/j.fertnstert.2014.01.058	Article	Rosenbluth, EM; Shelton, DN; Wells, LM; Sparks, AET; Van Voorhis, BJ	University of Iowa	Human embryos secrete microRNAs into culture media-a potential biomarker for implantation	Fertil. Steril.	2014	101	5	Expression; exosomes; human blastocyst; IVF; media; microRNA; secretion	172	http://dx.doi.org/10.1016/j.fertnstert.2014.01.058
WOS:000572387600022	10.1016/j.fertnstert.2019.12.028	Article	Abu-Halima, M; Abu Khaizaran, Z; Ayesh, BM; Fischer, U; Abu Khaizaran, S; Al-Battah, F; Hammadeh, M; Keller, A; Meese, E	Universitatsklinikum des Saarlandes; Arab American University; Universitatsklinikum des Saarlandes; Saarland University	MicroRNAs in combined spent culture media and sperm are associated with embryo quality and pregnancy outcome	Fertil. Steril.	2020	113	5	MicroRNA; embryonic culture media; IVF; embryogenesis; spermatogenesis	43	http://dx.doi.org/10.1016/j.fertnstert.2019.12.028
WOS:000390669600038	10.1016/j.fertnstert.2016.10.015	Article	Hammond, ER; McGillivray, BC; Wicker, SM; Peek, JC; Shelling, AN; Stone, P; Chamley, LW; Cree, LM	University of Auckland	Characterizing nuclear and mitochondrial DNA in spent embryo culture media: genetic contamination identified	Fertil. Steril.	2017	107	1	Cell-free DNA; embryo culture media; mitochondrial DNA; preimplantation genetic diagnosis; preimplantation genetic screening	98	http://dx.doi.org/10.1016/j.fertnstert.2016.10.015
WOS:000537084600007	10.1016/j.rbmo.2020.02.002	Review	Brouillet, S; Martinez, G; Coutton, C; Hamamah, S	CEA; Communaute Universite Grenoble Alpes; Universite Grenoble Alpes (UGA); Communaute Universite Grenoble Alpes; Universite Grenoble Alpes (UGA); CHU Grenoble Alpes; Universite de Montpellier; CHU de Montpellier; Institut National de la Sante et de la Recherche Medicale (Inserm); Institut National de la Sante et de la Recherche Medicale (Inserm); Communaute Universite Grenoble Alpes; Universite …	Is cell-free DNA in spent embryo culture medium an alternative to embryo biopsy for preimplantation genetic testing? A systematic review	Reprod. Biomed. Online	2020	40	6	Embryo; Non-invasive; Preimplantation genetic testing; Screening; Spent culture medium	40	http://dx.doi.org/10.1016/j.rbmo.2020.02.002
WOS:000722094100001	10.1007/s10815-021-02357-0	Article	Pan, M; Shi, HJ; Liu, ZY; Dong, J; Cai, LB; Ge, QY	Southeast University - China; Southeast University - China; Nanjing Medical University	The integrity of cfDNA in follicular fluid and spent medium from embryo culture is associated with embryo grade in patients undergoing in vitro fertilization	J. Assist. Reprod. Genet.	2021	38	12	Cell-free DNA; Integrity; Spent embryo medium; Embryo grade; Follicular fluid	4	http://dx.doi.org/10.1007/s10815-021-02357-0
WOS:000549681100002	10.1007/s10815-020-01890-8	Article	Pais, RJ; Sharara, F; Zmuidinaite, R; Butler, S; Keshavarz, S; Iles, R	Instituto Superior de Ciencias da Saude Egas Moniz; George Washington University	Bioinformatic identification of euploid and aneuploid embryo secretome signatures in IVF culture media based on MALDI-ToF mass spectrometry	J. Assist. Reprod. Genet.	2020	37	9	Mass spectrometry; MALDI-ToF; Aneuploidy; IVF; PGT-A; Secretome; Bioinformatics	13	http://dx.doi.org/10.1007/s10815-020-01890-8
WOS:000816210100001	10.3390/biomedicines10061386	Article	Tsai, NC; Chang, YC; Su, YR; Lin, YC; Weng, PL; Cheng, YH; Li, YL; Lan, KC	Kaohsiung Medical University; Chang Gung Memorial Hospital; Chang Gung University; Chang Gung Memorial Hospital	Validation of Non-Invasive Preimplantation Genetic Screening Using a Routine IVF Laboratory Workflow	Biomedicines	2022	10	6	embryo selection; non-invasive preimplantation genetic screening; spent culture medium; cell-free DNA; time-lapse	7	http://dx.doi.org/10.3390/biomedicines10061386
WOS:000587147900003	10.1007/s43032-020-00362-9	Article	Freis, A; Roesner, S; Marshall, A; Rehnitz, J; von Horn, K; Capp, E; Dietrich, JE; Strowitzki, T; Germeyer, A	Ruprecht Karls University Heidelberg; Friedrich Schiller University of Jena; Universidade Federal do Rio Grande do Sul	Non-invasive Embryo Assessment: Altered Individual Protein Profile in Spent Culture Media from Embryos Transferred at Day 5	Reprod. Sci.	2021	28	7	Implantation; Non-invasive embryo assessment; IVF; ICSI; Blastocyst; Secretome; Proximity extension assay	11	http://dx.doi.org/10.1007/s43032-020-00362-9
WOS:001304962100001	10.3390/ani14162331	Article	Rio, PD; Dimarco, S; Madan, P	University of Guelph	MicroRNAomic Analysis of Spent Media from Slow- and Fast-Growing Bovine Embryos Reveal Distinct Differences	Animals	2024	14	16	miRNA; IVF; biomarker; embryonic health; pre-implantation; embryo development	0	http://dx.doi.org/10.3390/ani14162331
WOS:000493096600013	10.1093/humrep/dez119	Article	Cimadomo, D; Rienzi, L; Giancani, A; Alviggi, E; Dusi, L; Canipari, R; Noli, L; Ilic, D; Khalaf, Y; Ubaldi, FM; Capalbo, A	Sapienza University Rome; Fakeeh College for Medical Sciences; University of London; King's College London; Guy's & St Thomas' NHS Foundation Trust	Definition and validation of a custom protocol to detect miRNAs in the spent media after blastocyst culture: searching for biomarkers of implantation	Hum. Reprod.	2019	34	9	blastocyst; spent culture media; miRNA; embryonic-endometrial dialogue; implantation	24	http://dx.doi.org/10.1093/humrep/dez119
WOS:000628276900001	10.3390/ijms22052443	Article	Gombos, K; Gálik, B; Kalács, KI; Gödöny, K; Várnagy, A; Alpár, D; Bódis, J; Gyenesei, A; Kovács, GL	University of Pecs; University of Pecs; University of Pecs; Medical University of Bialystok; University of Pecs; Semmelweis University	NGS-Based Application for Routine Non-Invasive Pre-Implantation Genetic Assessment in IVF	Int. J. Mol. Sci.	2021	22	5	in vitro fertilisation; missed abortion; spent culture medium; next-generation sequencing; bioinformatic pipeline; screening	8	http://dx.doi.org/10.3390/ijms22052443
WOS:000312783100018	10.1007/s10815-012-9877-9	Article	Rinaudo, P; Shen, SH; Hua, J; Qian, S; Prabhu, U; Garcia, E; Cedars, M; Sukumaran, D; Szyperski, T; Andrews, C	University of California System; University of California San Francisco; State University of New York (SUNY) System; University at Buffalo, SUNY; State University of New York (SUNY) System; University at Buffalo, SUNY	1H NMR based profiling of spent culture media cannot predict success of implantation for day 3 human embryos	J. Assist. Reprod. Genet.	2012	29	12	ART; H-1 NMR; Metabonomics; IVF; Implantation success	16	http://dx.doi.org/10.1007/s10815-012-9877-9
WOS:000223943500024	10.1093/humrep/deh409	Article	Brison, DR; Houghton, FD; Falconer, D; Roberts, SA; Hawkhead, J; Humpherson, PG; Lieberman, BA; Leese, HJ	University of Manchester; University of York - UK; University of Manchester	Identification of viable embryos in IVF by non-invasive measurement of amino acid turnover	Hum. Reprod.	2004	19	10	amino acid; developmental potential; human preimplantation embryo selection; IVF	324	http://dx.doi.org/10.1093/humrep/deh409
WOS:000991262600001	10.1016/j.rbmo.2022.12.009	Article	Aslih, N; Dekel, B; Malonek, D; Michaeli, M; Polotov, D; Shalom-Paz, E	Ruppin Academic Center	Non-invasive evaluation of embryos using mid-infrared attenuated total reflection spectrometry of incubation medium: a preliminary study	Reprod. Biomed. Online	2023	46	5	IVF; Mid-infrared attenuated totalreflection spectrometry; Morphokinetics; Spectrometry	0	http://dx.doi.org/10.1016/j.rbmo.2022.12.009
WOS:000474535700065	10.1073/pnas.1907472116	Article	Huang, L; Bogale, B; Tang, YQ; Lu, SJ; Xie, XS; Racowsky, C	Harvard University; Harvard University; Brigham & Women's Hospital; Harvard Medical School; Peking University; Peking University	Noninvasive preimplantation genetic testing for aneuploidy in spent medium may be more reliable than trophectoderm biopsy	Proc. Natl. Acad. Sci. U. S. A.	2019	116	28	preimplantation genetic testing; noninvasive PGT-A; culture medium; ICSI; human blastocyst	157	http://dx.doi.org/10.1073/pnas.1907472116
WOS:000465563900020	10.1016/j.fertnstert.2019.01.022	Article	Alegre, L; Del Gallego, R; Arrones, S; Hernández, P; Muñoz, M; Meseguer, M	University of Valencia	Novel noninvasive embryo selection algorithm combining time-lapse morphokinetics and oxidative status of the spent embryo culture medium	Fertil. Steril.	2019	111	5	Culture media; embryo quality; embryo selection; oxidative status; thermochemiluminescence (TCL)	22	http://dx.doi.org/10.1016/j.fertnstert.2019.01.022
WOS:000317076100002	10.1007/s10334-012-0331-x	Article	Nadal-Desbarats, L; Veau, S; Blasco, H; Emond, P; Royere, D; Andres, CR; Guérif, F	Institut National de la Sante et de la Recherche Medicale (Inserm); Universite de Tours; CHU Tours; CHU Tours; Centre National de la Recherche Scientifique (CNRS); Universite de Tours; INRAE	Is NMR metabolic profiling of spent embryo culture media useful to assist in vitro human embryo selection?	Magn. Reson. Mat. Phys. Biol. Med.	2013	26	2	Metabolomic; H-1-NMR spectroscopy; Culture media; Embryo selection; 1 mm probe	25	http://dx.doi.org/10.1007/s10334-012-0331-x
WOS:000980398100003	10.1007/s10815-023-02813-z	Review	Handayani, N; Aubry, D; Boediono, A; Wiweko, B; Sirait, B; Sini, I; Polim, AA; Dwiranti, A; Bowolaksono, A	University of Indonesia; Indonesia International Institute for Life-Sciences (i3L); Bogor Agricultural University; University of Indonesia; The Christian University of Indonesia; University of Indonesia	The origin and possible mechanism of embryonic cell-free DNA release in spent embryo culture media: a review	J. Assist. Reprod. Genet.	2023	40	6	Apoptosis; Cell-free DNA; In vitro fertilization; Spent embryo culture media; niPGT-A	10	http://dx.doi.org/10.1007/s10815-023-02813-z
WOS:000807281700002	10.1007/s10815-022-02511-2	Article	Lei, CX; Fu, J; Li, X; Zhou, J; Xiao, M; Zhang, S; Sun, YJ; Sun, XX	Fudan University; Fudan University; Fudan University; Fudan University	Re-denudation of residual cumulus cells on day 3 increases the accuracy of cell-free DNA detection in spent embryo culture medium	J. Assist. Reprod. Genet.	2022	39	7	Denudation; Cumulus cells; Cell-free DNA; Spent embryo culture medium; Preimplantation genetic testing	6	http://dx.doi.org/10.1007/s10815-022-02511-2
WOS:000257695600012	10.1016/j.fertnstert.2007.11.058	Article	Scott, R; Seli, E; Miller, K; Sakkas, D; Scott, K; Burns, DH	McGill University; Reproductive Medicine Associates of New Jersey; Rutgers University System; Rutgers University New Brunswick; Rutgers University Biomedical & Health Sciences; Yale University	Noninvasive metabolomic profiling of human embryo culture media using Raman spectroscopy predicts embryonic reproductive potential: a prospective blinded pilot study	Fertil. Steril.	2008	90	1	implantation; Raman; biospectroscopy; metabolomics; embryo quality; reproductive potential; culture media; IVF; delivery rate	176	http://dx.doi.org/10.1016/j.fertnstert.2007.11.058
WOS:000477563400004		Article	Boshoff, GM; Ombelet, W; Huyser, C	University of Pretoria; Hasselt University	Oocyte insemination with the Walking Egg simplified IVF culture system - an investigation into reduced sperm numbers, sperm DNA fragmentation and reactive oxygen species formation	Facts Views Vis. ObGyn	2018	10	4	Affordable IVF; insemination; Reactive Oxygen species; DNA fragmentation	4
WOS:001062860100003	10.1186/s12884-023-05892-z	Article	Cheng, YF; Zhang, CL; Liu, Y; Ou, JP; Chen, L; Cai, GF; Yang, Z; Ye, TM; Wang, J; Xie, JK; Xiong, P; Zhang, XY; Li, M; Xu, WB; Wang, XQ; Kong, LY; Liang, B; Wang, XH; Wang, YQ; Yao, YQ	University of Hong Kong; Chinese People's Liberation Army General Hospital; Zhengzhou University; Sun Yat Sen University; Chinese People's Liberation Army General Hospital; Air Force Military Medical University; Shanghai Jiao Tong University; Changshu Institute of Technology	Effect of noninvasive embryo viability testing versus conventional IVF on the live birth rate in IVF/ICSI patients: a study protocol for a double-blind, multicenter, randomized controlled trial	BMC Pregnancy Childbirth	2023	23	1	Noninvasive preimplantation genetic testing; Embryo; Live birth; Conventional IVF; Randomized controlled trial; Study protocol	0	http://dx.doi.org/10.1186/s12884-023-05892-z
WOS:000407004600006	10.1016/j.rbmo.2017.03.015	Article	Feichtinger, M; Vaccari, E; Carli, L; Wallner, E; Mädel, U; Figl, K; Palini, S; Feichtinger, W	Medical University of Vienna	Non-invasive preimplantation genetic screening using array comparative genomic hybridization on spent culture media: a proof-of-concept pilot study	Reprod. Biomed. Online	2017	34	6	NIPGS; PGS; Non-invasive; PGD; Culture-medium	68	http://dx.doi.org/10.1016/j.rbmo.2017.03.015
WOS:000494431300110	10.1109/enbeng.2019.8692553	Proceedings Paper	Santos, J; Ramalhete, L; Gallardo, M; Calado, CC	Polytechnic Institute of Lisbon; Instituto Portugues do Sangue e da Transplantacao, IP	Effect of culturing human embryos in group on the composition of spent culture media		2019			In vitro fertilization; group culture; molecular fingerprint	0	http://dx.doi.org/10.1109/enbeng.2019.8692553
WOS:000394566400004	10.1016/bs.acc.2016.05.001	Review; Book Chapter	Nerenz, RD	Dartmouth College	Omics in Reproductive Medicine: Application of Novel Technologies to Improve the IVF Success Rate	Advan. Clin. Chem.	2016	76			5	http://dx.doi.org/10.1016/bs.acc.2016.05.001
WOS:000549681100003	10.1007/s10815-020-01891-7	Article	Kirkegaard, K; Yan, Y; Srensen, BS; Hardarson, T; Hanson, C; Ingerslev, HJ; Knudsen, UB; Kjems, J; Lundin, K; Ahlström, A	Aarhus University; Aarhus University; Aarhus University; Aarhus University; Sahlgrenska University Hospital; Aalborg University; Aalborg University Hospital; Aalborg University; Aalborg University Hospital; Aarhus University	Comprehensive analysis of soluble RNAs in human embryo culture media and blastocoel fluid	J. Assist. Reprod. Genet.	2020	37	9	miRNA; tiRNA; Biomarker; Culture medium; ART	7	http://dx.doi.org/10.1007/s10815-020-01891-7
WOS:000461343000017	10.1007/s10815-018-1363-6	Article	Lan, KC; Lin, YC; Chang, YC; Lin, HJ; Tsai, YR; Kang, HY	Chang Gung Memorial Hospital; Chang Gung University; Chang Gung Memorial Hospital; Chang Gung Memorial Hospital	Limited relationships between reactive oxygen species levels in culture media and zygote and embryo development	J. Assist. Reprod. Genet.	2019	36	2	Culture media; Embryo morphology; Reactive oxygen species; Fertilization; Embryo development	35	http://dx.doi.org/10.1007/s10815-018-1363-6
WOS:000385610400078	10.1073/pnas.1613294113	Article	Xu, JJ; Fang, R; Chen, L; Chen, DZ; Xiao, JP; Yang, WM; Wang, HH; Song, XQ; Ma, T; Bo, SP; Shi, C; Ren, J; Huang, L; Cai, LY; Yao, B; Xie, XS; Lu, SJ	Nanjing University; Nanjing University; Nanjing Medical University; Peking University; Harvard University; Brigham & Women's Hospital; Harvard University; Harvard Medical School; Peking University; Harvard University	Noninvasive chromosome screening of human embryos by genome sequencing of embryo culture medium for in vitro fertilization	Proc. Natl. Acad. Sci. U. S. A.	2016	113	42	chromosomal abnormalities; PGS; IVF; WGA; MALBAC	196	http://dx.doi.org/10.1073/pnas.1613294113
WOS:000583620800028	10.1016/j.ajog.2020.04.035	Article	Rubio, C; Navarro-Sánchez, L; García-Pascual, CM; Ocali, O; Cimadomo, D; Venier, W; Barroso, G; Kopcow, L; Bahçeci, M; Kulmann, MIR; López, L; De la Fuente, E; Navarro, R; Valbuena, D; Sakkas, D; Rienzi, L; Simón, C	Instituto Politecnico Nacional - Mexico; University of Valencia; Harvard University; Beth Israel Deaconess Medical Center	Multicenter prospective study of concordance between embryonic cell-free DNA and trophectoderm biopsies from 1301 human blastocysts	Am. J. Obstet. Gynecol.	2020	223	5	embryo aneuploidy testing; embryonic cfDNA; IVF; noninvasive PGT-A; spent blastocyst media	93	http://dx.doi.org/10.1016/j.ajog.2020.04.035
WOS:000711693300030	10.21873/invivo.12645	Article	Sialakouma, A; Karakasiliotis, I; Ntala, V; Nikolettos, N; Asimakopoulos, B	Democritus University of Thrace; Democritus University of Thrace; Democritus University of Thrace	Embryonic Cell-free DNA in Spent Culture Medium: A Non-invasive Tool for Aneuploidy Screening of the Corresponding Embryos	In Vivo	2021	35	6	cfDNA; culture medium; non-invasive PGT; trophectoderm biopsy	9	http://dx.doi.org/10.21873/invivo.12645
WOS:000708095700019	10.3791/62619	Article	Huang, J; Yao, YX; Jia, JL; Zhu, XH; Ma, JL; Wang, J; Liu, P; Lu, SJ	Peking University	Chromosome Screening of Human Preimplantation Embryos by Using Spent Culture Medium: Sample Collection and Chromosomal Ploidy Analysis	J. Vis. Exp.	2021		175		8	http://dx.doi.org/10.3791/62619
WOS:001250202300001	10.1016/j.rbmo.2024.103977	Article	Alqawasmeh, OAM; Jiang, XT; Cong, LP; Wu, WE; Leung, MBW; Chung, JPW; Yim, HCH; Fok, EKL; Chan, DYL	Chinese University of Hong Kong; University of Dundee; University of New South Wales Sydney; Chinese University of Hong Kong	Vertical transmission of microbiomes into embryo culture media and its association with assisted reproductive outcomes	Reprod. Biomed. Online	2024	49	2	Spent embryo culture medium contamination; Semen microbiome; Follicular fluid microbiome; Microbiome in assisted reproduction	0	http://dx.doi.org/10.1016/j.rbmo.2024.103977
WOS:000981912100001	10.1042/CS20220495	Article	Shi, HJ; Pan, M; Jia, ER; Lu, WX; Zhou, Y; Sheng, YQ; Zhao, XW; Cai, LB; Ge, QY	Southeast University - China; Southeast University - China; Nanjing Medical University	A comprehensive characterization of cell-free RNA in spent blastocyst medium and quality prediction for blastocyst	Clin. Sci.	2023	137	2		1	http://dx.doi.org/10.1042/CS20220495
WOS:000342500200210	10.1016/j.fertnstert.2014.07.245	Meeting Abstract	Bellver, J; de los Santos, MJ; Alama, P; Castello, D; Privitera, L; Galliano, D; Labarta, E; Vidal, C; Pellicer, A; Domínguez, F	University of Valencia; University of Valencia	DAY 3 EMBRYO METABOLOMICS IN THE SPENT CULTURE MEDIA IS ALTERED IN OBESE WOMEN UNDERGOING IVF.	Fertil. Steril.	2014	102	3		0	http://dx.doi.org/10.1016/j.fertnstert.2014.07.245
WOS:000628292500001	10.3390/ijms22052513	Review	Zmuidinaite, R; Sharara, FI; Iles, RK		Current Advancements in Noninvasive Profiling of the Embryo Culture Media Secretome	Int. J. Mol. Sci.	2021	22	5	IVF; embryo screening; noninvasive; proteomics; metabolomics	20	http://dx.doi.org/10.3390/ijms22052513
WOS:000618274000088	10.1371/journal.pone.0246438	Article	Shitara, A; Takahashi, K; Goto, M; Takahashi, H; Iwasawa, T; Onodera, Y; Makino, K; Miura, H; Shirasawa, H; Sato, W; Kumazawa, Y; Terada, Y	Akita University	Cell-free DNA in spent culture medium effectively reflects the chromosomal status of embryos following culturing beyond implantation compared to trophectoderm biopsy	PLoS One	2021	16	2		26	http://dx.doi.org/10.1371/journal.pone.0246438
WOS:000382548100002	10.1080/00387010.2016.1198814	Article	Parlatan, U; Basar, G; Bavili, N; Yumru, H; Sag, F; Bulgurcuoglu, S; Bastu, E	Istanbul Technical University; Istanbul University; Istanbul University	Embryo viability indexing using Raman spectroscopy of spent culture media	Spectr. Lett.	2016	49	7	Band component analysis; embryo viability; in vitro fertilization; Raman spectroscopy	4	http://dx.doi.org/10.1080/00387010.2016.1198814
WOS:001261872900001	10.1016/j.jogoh.2024.102808	Article	Handayani, N; Aubry, D; Boediono, A; Haq, NMD; Bowolaksono, A; Sini, I; Sirait, B; Periastiningrum, G; Mutia, K; Wiweko, B	University of Indonesia; Indonesia International Institute for Life-Sciences (i3L); Bogor Agricultural University; University of Indonesia; The Christian University of Indonesia; University of Indonesia; University of Indonesia	Non-invasive pre-implantation genetic testing ' s reliability for aneuploidy using Cell-free DNA in embryo culture media	J. Gynecol. Obstet. Hum. Reprod.	2024	53	8	Cell-free DNA; non-invasive PGT-A; PGT-A; Ploidy analysis; IVF	0	http://dx.doi.org/10.1016/j.jogoh.2024.102808
WOS:000298367600016	10.1016/j.fertnstert.2011.10.006	Article	Cobo, A; Bellver, J; de los Santos, M; Remohí, J	University of Valencia	Viral screening of spent culture media and liquid nitrogen samples of oocytes and embryos from hepatitis B, hepatitis C, and human immunodeficiency virus chronically infected women undergoing in vitro fertilization cycles	Fertil. Steril.	2012	97	1	Oocyte vitrification; viral screening; HIV; HBV; HCV; cross contamination	53	http://dx.doi.org/10.1016/j.fertnstert.2011.10.006
WOS:001287535502102		Meeting Abstract	Badovska, Z; Toporcerova, S; Kloc, M; Marekova, M; Rabajdova, M	University of Pavol Jozef Safarik Kosice; University of Pavol Jozef Safarik Kosice	New challenges in embryo quality diagnostics from spent blastocyst medium in the in vitro fertilization (IVF) process	FEBS Open Bio	2024	14			0
WOS:000293008700058	10.1016/j.fertnstert.2011.05.049	Article	Mains, LM; Christenson, L; Yang, BL; Sparks, AET; Mathur, S; Van Voorhis, BJ	University of Iowa; University of Kansas; University of Kansas Medical Center; University of Iowa	Identification of apolipoprotein A1 in the human embryonic secretome	Fertil. Steril.	2011	96	2	Proteomics; apolipoprotein A-1; secretome; IVF; embryo quality	44	http://dx.doi.org/10.1016/j.fertnstert.2011.05.049
WOS:000769421800001	10.3390/ijms23052706	Article	Eldarov, C; Gamisonia, A; Chagovets, V; Ibragimova, L; Yarigina, S; Smolnikova, V; Kalinina, E; Makarova, N; Zgoda, V; Sukhikh, G; Bobrov, M	Russian Academy of Medical Sciences; Research Center for Obstetrics, Gynecology & Perinatology; Russian Academy of Medical Sciences; Institute of Biomedical Chemistry; Sechenov First Moscow State Medical University	LC-MS Analysis Revealed the Significantly Different Metabolic Profiles in Spent Culture Media of Human Embryos with Distinct Morphology, Karyotype and Implantation Outcomes	Int. J. Mol. Sci.	2022	23	5	exometabolomics; metabolomics; implantation; human embryo; aneuploidy; LC-MS	8	http://dx.doi.org/10.3390/ijms23052706
WOS:001137190900001	10.1007/s10815-023-03015-3	Article	Chow, JFC; Lam, KKW; Cheng, HHY; Lai, SF; Yeung, WSB; Ng, EHY	University of Hong Kong; University of Hong Kong; Kwong Wah Hospital; University of Hong Kong	Optimizing non-invasive preimplantation genetic testing: investigating culture conditions, sample collection, and IVF treatment for improved non-invasive PGT-A results	J. Assist. Reprod. Genet.	2024	41	2	Non-invasive; PGT-A; Spent culture media; Aneuploidy; niPGT-A	6	http://dx.doi.org/10.1007/s10815-023-03015-3
WOS:000351875600013	10.1097/MD.0000000000000669	Article	Wu, HT; Ding, CH; Shen, XT; Wang, J; Li, R; Cai, B; Xu, YW; Zhong, YP; Zhou, CQ	Sun Yat Sen University	Medium-Based Noninvasive Preimplantation Genetic Diagnosis for Human α-Thalassemias-SEA	Medicine (Baltimore)	2015	94	12		64	http://dx.doi.org/10.1097/MD.0000000000000669
WOS:001314796800001	10.1017/S096719942400011X	Article; Early Access	Mousavi, AS; Amiri, S; Mehdizadeh, M; Bakhtiari, M; Mirsanei, JS; Nikmard, F; Barati, M; Amjadi, F	Iran University of Medical Sciences; Iran University of Medical Sciences; Iran University of Medical Sciences; Iran University of Medical Sciences	Development of a PCR-based method to identify fetal sex during IVF cycles	Zygote	2024			cfDNA; PCR; PGD; sex determination; X-link diseases	0	http://dx.doi.org/10.1017/S096719942400011X
WOS:001275712800006	10.1002/jmv.29468	Article	Bai, MZ; Sun, D; Shu, JH; Wei, D; Yuan, M; Yuan, ZY; Liu, SY; Kang, M; Zhang, ZK; Chen, X; Zheng, WX; Feng, YJ; Bao, SH; Zhang, ZB; Liao, H	Tongji University; Xuzhou Medical University; Shanghai Jiao Tong University; Shanghai Jiao Tong University; Shanghai Jiao Tong University; Fudan University; Shanghai Jiao Tong University; University of Texas System; University of Texas Southwestern Medical Center Dallas; University of Texas System; University of Texas Southwestern Medical Center Dallas; Tongji University; Shanghai Jiao Tong Unive…	Assisted reproductive technology treatment failure and the detection of intrauterine HPV through spent embryo transfer media sample	J. Med. Virol.	2024	96	3	assisted reproductive technology; HPV; miscarriage; pregnancy outcomes; uterine cavity	2	http://dx.doi.org/10.1002/jmv.29468
WOS:000261566800021	10.1016/j.fertnstert.2008.07.1739	Article	Seli, E; Botros, L; Sakkas, D; Burns, DH	Yale University; McGill University	Noninvasive metabolomic profiling of embryo culture media using proton nuclear magnetic resonance correlates with reproductive potential of embryos in women undergoing in vitro fertilization	Fertil. Steril.	2008	90	6	Metabolomics; proton NMR; spectroscopy; embryo viability; reproductive potential; culture media; IVF	161	http://dx.doi.org/10.1016/j.fertnstert.2008.07.1739
WOS:000602767200001	10.3390/ijms21249399	Article	Timofeeva, A; Drapkina, Y; Fedorov, I; Chagovets, V; Makarova, N; Shamina, M; Kalinina, E; Sukhikh, G	Ministry of Health of the Russian Federation	Small Noncoding RNA Signatures for Determining the Developmental Potential of an Embryo at the Morula Stage	Int. J. Mol. Sci.	2020	21	24	miRNA; piRNA; small RNA deep sequencing; qPCR; spent culture medium; morula; blastocyst; IVF; ART	19	http://dx.doi.org/10.3390/ijms21249399
WOS:000414205700003	10.1016/j.fertnstert.2017.10.004	Article	Sanchez, T; Seidler, EA; Gardner, DK; Needleman, D; Sakkas, D	Harvard University; Harvard University; Beth Israel Deaconess Medical Center; Harvard Medical School; University of Melbourne	Will noninvasive methods surpass invasive for assessing gametes and embryos?	Fertil. Steril.	2017	108	5	Embryo assessment; IVF; embryo metabolism; noninvasive; microscopy	38	http://dx.doi.org/10.1016/j.fertnstert.2017.10.004
WOS:000473756000062	10.3390/ijms20122912	Article	Timofeeva, AV; Chagovets, VV; Drapkina, YS; Makarova, NP; Kalinina, EA; Sukhikh, GT	Ministry of Health of the Russian Federation	Cell-Free, Embryo-Specific sncRNA as a Molecular Biological Bridge between Patient Fertility and IVF Efficiency	Int. J. Mol. Sci.	2019	20	12	miRNA; piRNA; NGS; RT-PCR; embryo culture medium	20	http://dx.doi.org/10.3390/ijms20122912
WOS:000320467700394		Meeting Abstract	Li, J; Chen, XY; Lin, G; Huang, GN; Sun, ZY; Zhong, Y; Zhang, B; Li, T; Zhang, SP; Ye, H; Han, SB; Liu, SY; Zhou, J; Lu, GX; Zhuang, GL	Sun Yat Sen University; Central South University; Chinese Academy of Medical Sciences - Peking Union Medical College; Peking Union Medical College Hospital	Embryonic human chorionic gonadotropin (hCG) in spent culture medium may tell embryo viability in IVF-ET program: a multi-center study	Hum. Reprod.	2013	28			0
WOS:001259053900001	10.1016/j.fertnstert.2024.02.030	Article	Nakhuda, G; Rodriguez, S; Tormasi, S; Welch, C		A pilot study to investigate the clinically predictive values of copy number variations detected by next-generation sequencing of cell-free deoxyribonucleic acid in spent culture media	Fertil. Steril.	2024	122	1	Noninvasive PGT-A; niPGT-A; PGT-A; nonselection; cfDNA	2	http://dx.doi.org/10.1016/j.fertnstert.2024.02.030
WOS:000473503000014	10.1007/s10815-019-01444-7	Article	Iles, RK; Sharara, FI; Zmuidinaite, R; Abdo, G; Keshavarz, S; Butler, SA	George Washington University	Secretome profile selection of optimal IVF embryos by matrix-assisted laser desorption ionization time-of-flight mass spectrometry	J. Assist. Reprod. Genet.	2019	36	6	Blastocyst; Secretome; Proteomics; Mass spectrometry; Non-invasive; Culture media	16	http://dx.doi.org/10.1007/s10815-019-01444-7
WOS:000294450500112		Meeting Abstract	Gimenez, JR; Cabal, AC; de los Santos, MJ; Bellver, J; Mifsud, A; Romero, JLL		Viral screening of spent culture media and liquid nitrogen samples of oocytes or embryos coming from HIV, HCV, and HBV chronically infected women undergoing IVF cycles	Hum. Reprod.	2011	26			2
WOS:001267701400139		Meeting Abstract	Funda, G; Pala, I; Emirdar, V; Seçinti, BS; Taskin, AB	Izmir Ekonomi Universitesi; Izmir Ekonomi Universitesi	Blastocyst spent culture medium metabolite levels and reproductive outcomes	Hum. Reprod.	2024	39			0
WOS:000462773700027	10.1016/j.fertnstert.2018.11.036	Article	Liang, B; Gao, Y; Xu, JB; Song, YZ; Xuan, LM; Shi, T; Wang, N; Hou, ZX; Zhao, YL; Huang, WE; Chen, ZJ	Shanghai Jiao Tong University; Shandong University; University of Oxford; University of Oxford	Raman profiling of embryo culture medium to identify aneuploid and euploid embryos	Fertil. Steril.	2019	111	4	Raman microspectroscopy; machine learning; chromosome abnormality; IVF; preimplantation genetic testing for aneuploidy (PGT-A)	43	http://dx.doi.org/10.1016/j.fertnstert.2018.11.036
WOS:000453583900155		Meeting Abstract	Cimadomo, D; Rienzi, L; Ubaldi, FM; Giancani, A; Noli, L; Ilic, D; Khalaf, Y; Capalbo, A	University of London; King's College London; Guy's & St Thomas' NHS Foundation Trust; Consiglio Nazionale delle Ricerche (CNR); Istituto di Genetica Molecolare (IGM-CNR)	Comprehensive characterization of the human blastocyst's miRNome from the Inner Cell Mass, the Trophectoderm and their related IVF spent culture media	Hum. Reprod.	2016	31			0
WOS:000726982300012	10.1055/s-0041-1736302	Article	Kulmann, MIR; Riboldi, M; Martello, C; Bos-Mikich, A; Frantz, G; Dutra, C; Donatti, LM; Oliveira, N; Frantz, N	Universidade Federal do Rio Grande do Sul	First Baby Born in Brazil after Simultaneous Diagnosis through Non-Invasive and Conventional PGT-A	Rev. Bras. Ginecol. Obstet.	2021	43	11	niPGT-A; spent culture media; PGT-A; trophectoderm biopsy; blastocyst	3	http://dx.doi.org/10.1055/s-0041-1736302
WOS:000288515300008	10.1007/s10815-010-9501-9	Article	Seli, E; Bruce, C; Botros, L; Henson, M; Roos, P; Judge, K; Hardarson, T; Ahlström, A; Harrison, P; Henman, M; Go, K; Acevedo, N; Siques, J; Tucker, M; Sakkas, D	Yale University; Yale University; Yale University	Receiver operating characteristic (ROC) analysis of day 5 morphology grading and metabolomic Viability Score on predicting implantation outcome	J. Assist. Reprod. Genet.	2011	28	2	ROC analysis; Assisted reproductive technologies; ART; In vitro fertilization; IVF; Morphologic grade; Metabolomics; Viability Score	51	http://dx.doi.org/10.1007/s10815-010-9501-9
WOS:000728452200001	10.1017/S0967199421000927	Article	Urich, M; Ugur, MR; Li, F; Shamma, FN; Hammoud, A; Cottrell, HN; Dogan, S		Comparison of two culture media on morphokinetics and ploidy status of sibling embryos	Zygote	2022	30	3	Euploidy; Low lactate media; Morphokinetics; Preimplantation genetic testing; Time-lapse system	1	http://dx.doi.org/10.1017/S0967199421000927
WOS:000250981300013	10.1016/j.fertnstert.2007.07.1390	Article	Seli, E; Sakkas, D; Scott, R; Kwok, SC; Rosendahl, SM; Burns, DH	Yale University; Reproductive Medicine Associates of New Jersey; McGill University	Noninvasive metabolomic profiling of embryo culture media using Raman and near-infrared spectroscopy correlates with reproductive potential of embryos in women undergoing in vitro fertilization	Fertil. Steril.	2007	88	5	metabolomics; Raman; near-infrared; spectroscopy; embryo viability; reproductive potential; culture media; IVF	230	http://dx.doi.org/10.1016/j.fertnstert.2007.07.1390
WOS:000305969600008	10.1177/1933719111432858	Article	Lee, TH; Lee, MS; Liu, CH; Tsao, HM; Huang, CC; Yang, YS	National Taiwan University; Chung Shan Medical University; Chung Shan Medical University Hospital; Chung Shan Medical University	The Association Between Microenvironmental Reactive Oxygen Species and Embryo Development in Assisted Reproduction Technology Cycles	Reprod. Sci.	2012	19	7	culture media; follicular fluid; embryo morphology; reactive oxygen species; implantation	22	http://dx.doi.org/10.1177/1933719111432858
WOS:000324836300007	10.1093/humrep/det314	Article	Stigliani, S; Anserini, P; Venturini, PL; Scaruffi, P	University of Genoa; IRCCS AOU San Martino IST; University of Genoa	Mitochondrial DNA content in embryo culture medium is significantly associated with human embryo fragmentation	Hum. Reprod.	2013	28	10	cell-free DNA; mitochondrial DNA; human embryos; embryo fragmentation; IVF	133	http://dx.doi.org/10.1093/humrep/det314
WOS:000459110000001	10.3389/fendo.2019.00094	Review	Ubaldi, FM; Cimadomo, D; Vaiarelli, A; Fabozzi, G; Venturella, R; Maggiulli, R; Mazzilli, R; Ferrero, S; Palagiano, A; Rienzi, L	Magna Graecia University of Catanzaro; Sapienza University Rome; Azienda Ospedaliera Sant'Andrea; Universita della Campania Vanvitelli	Advanced Maternal Age in IVF: Still a Challenge? The Present and the Future of Its Treatment	Front. Endocrinol.	2019	10		advanced maternal age; ovarian stimulation; embryo selection; single embryo transfer; oocyte donation; oocyte cryopreservation	122	http://dx.doi.org/10.3389/fendo.2019.00094
WOS:000740944400001	10.18502/ijrm.v19i12.10054	Article	Sumapraja, K; Hestiantoro, A; Liem, IK; Boediono, A; Jacoeb, TZ	University of Indonesia; University of Indonesia; University of Indonesia; University of Indonesia; Bogor Agricultural University	Effect of conditioned medium of umbilical cord-derived mesenchymal stem cells as a culture medium for human granulosa cells: An experimental study	Int. J. Reprod. Biomed.	2021	19	12	Conditioned medium; BAX; Survivin; GDF9; IGF-1	3	http://dx.doi.org/10.18502/ijrm.v19i12.10054
WOS:000788533700001	10.1080/09513590.2022.2068520	Article	Olcay, IO; Akcay, B; Bahceci, M; Arici, A; Boynukalin, K; Yakicier, C; Ozpinar, A; Basar, M	Acibadem University; Yale University; Biruni University	Noninvasive amino acid turnover predicts human embryo aneuploidy	Gynecol. Endocrinol.	2022	38	6	Aneuploidy; amino acid turnover; embryo culture media	3	http://dx.doi.org/10.1080/09513590.2022.2068520
WOS:000847684400001	10.1186/s12958-022-00989-0	Article	Kamijo, S; Hamatani, T; Sasaki, H; Suzuki, H; Abe, A; Inoue, O; Iwai, M; Ogawa, S; Odawara, K; Tanaka, K; Mikashima, M; Suzuki, M; Miyado, K; Matoba, R; Odawara, Y; Tanaka, M	Keio University; DNA Chip Research Inc.	MicroRNAs secreted by human preimplantation embryos and IVF outcome	Reprod. Biol. Endocrinol.	2022	20	1	Fertilization in vitro; microRNAs; Gene expression; Embryo culture techniques	11	http://dx.doi.org/10.1186/s12958-022-00989-0
WOS:001299718500009	10.5653/cerm.2023.06429	Article	Nami, S; Govahi, A; Najjar, N; Ghasemi, S; Rezaei, F; Amjadi, F; Taheripak, G	Iran University of Medical Sciences; Iran University of Medical Sciences; Iran University of Medical Sciences; Iran University of Medical Sciences; Iran University of Medical Sciences	Metabolomic profiling of embryo culture media in patients with repeated implantation failure during assisted reproductive technology cycles	Clin. Exp. Reprod. Med.-CERM	2024	51	3	Culture media; Embryo; Metabolomics; Repeated implantation failure	0	http://dx.doi.org/10.5653/cerm.2023.06429
WOS:000339383200017	10.1007/s10815-014-0231-2	Article	Zivi, E; Barash, D; Aizenman, E; Gibson, D; Shufaro, Y	Hebrew University of Jerusalem; Hebrew University of Jerusalem	Zygote serine decreased uptake from the fertilization medium is associated with implantation and pregnancy	J. Assist. Reprod. Genet.	2014	31	7	In vitro fertilization; Zygote; Amino acid metabolism; Pregnancy	6	http://dx.doi.org/10.1007/s10815-014-0231-2
WOS:000348735300017	10.1111/rda.12456	Article	Krania, F; Dovolou, E; Rekkas, CA; Theodosiadou, EK; Pappas, I; Amiridis, GS	University of Thessaly; University of Thessaly; University of Thessaly	Effects of Addition of Tissue-Type Plasminogen Activator in In Vitro Fertilization Medium on Bovine Embryo Development and Quality	Reprod. Domest. Anim.	2015	50	1	Blastocyst; gene expression; apoptosis; in vitro fertilization	9	http://dx.doi.org/10.1111/rda.12456
WOS:000684827100002	10.1016/j.theriogenology.2021.05.021	Article	Fathi, M; Salama, A; El-Shahat, KH; EL-Sherbiny, HR; Abdelnaby, EA	Egyptian Knowledge Bank (EKB); Cairo University	Effect of melatonin supplementation during IVM of dromedary camel oocytes (Camelus dromedarius) on their maturation, fertilization, and developmental rates in vitro	Theriogenology	2021	172		Melatonin; Camel oocytes; IVM; IVF; MDA; TAC	18	http://dx.doi.org/10.1016/j.theriogenology.2021.05.021
WOS:000263609801491		Meeting Abstract	Haimov-Kochman, R; Natanson-Yaron, S; Lossos, F; Yagel, S; Hurwitz, A	Hebrew University of Jerusalem; Hadassah University Medical Center	Sol-Heparin-Binding Epidermal Growth Factor (sol-HB-EGF) in Spent Culture Medium of Day 5 Human Embryos after IVF May Serve as a Candidate Molecule for Embryo Selection for Transfer	Reprod. Sci.	2009	16	3		0
WOS:001267701401030		Meeting Abstract	Defort, N; Zrhidri, A; Guitard, V; Keppi, B; Kemeny, S; Chiron, A; Montagut, M; Sanguinet, P; Page, E; Nogueira, D		Whole genome amplification (WGA) of spent culture media may not be a reliable marker of blastocyst prioritization for transfer	Hum. Reprod.	2024	39			0
WOS:000784102300001	10.1071/RD21274	Review	Esmaeilivand, M; Abedelahi, A; Hamdi, K; Farzadi, L; Goharitaban, S; Fattahi, A; Niknafs, B	Tabriz University of Medical Science; Tabriz University of Medical Science; Tabriz University of Medical Science; Tabriz University of Medical Science	Role of miRNAs in preimplantation embryo development and their potential as embryo selection biomarkers	Reprod. Fertil. Dev.	2022	34	8	ART; biomarker; embryo selection; infertility; IVF; miRNAs; pregnancy; transcriptome	5	http://dx.doi.org/10.1071/RD21274
WOS:001361228500001	10.1186/s12958-024-01319-2	Article	Kyvelidou, C; Haselrieder, S; von Gierke, M; Gostner, JM; Biasio, W; Wirleitner, B; Heufler, C; Toth, B; Hofer-Tollinger, S	Medical University of Innsbruck; Medical University of Innsbruck; Medical University of Innsbruck	Dendritic cells under the control of the preimplantation embryo secretome: an in vitro study	Reprod. Biol. Endocrinol.	2024	22	1	Preimplantation embryo; Blastocyst; Embryo spent media; Dendritic cells; Maternal tolerance	0	http://dx.doi.org/10.1186/s12958-024-01319-2
WOS:000472087700004	10.22074/cellj.2019.6115	Article	Nasiri, N; Karimian, L; Hassani, F; Gourabi, H; Alipour, H; Zolfaghari, Z; Eftekhari-Yazdi, P	Academic Center for Education, Culture & Research (ACECR); Academic Center for Education, Culture & Research (ACECR); Aalborg University; Academic Center for Education, Culture & Research (ACECR)	Total Antioxidant Capacity; A Potential Biomarker for Non-Invasive Sex Prediction in Culture Medium of Preimplantation Human Embryos	Cell J.	2019	21	3	Antioxidant; Culture Medium; Glucose; Human Embryo; Sexuality	3	http://dx.doi.org/10.22074/cellj.2019.6115
WOS:000484057200527		Meeting Abstract	dos Santos, JSE; Braula, AR; Ferreira, P; Ramalhete, L; Soares, AP; Martín, FS; Gallardo, M; Calado, CR	Polytechnic Institute of Lisbon	Effect of culturing human embryos in group on the composition of spent culture media	Hum. Reprod.	2019	34			0
WOS:000575529600001	10.3389/fcell.2020.586510	Review	Zhou, W; Dimitriadis, E	University of Melbourne; The Royal Women's Hospital	Secreted MicroRNA to Predict Embryo Implantation Outcome: From Research to Clinical Diagnostic Application	Front. Cell. Dev. Biol.	2020	8		embryo implantation; non-invasive prediction; microRNAs; male factor; spent blastocyst culture medium; blood; uterine fluid; oocyte quality	25	http://dx.doi.org/10.3389/fcell.2020.586510
WOS:000651813400005	10.1093/humrep/deab042	Article	Orvieto, R; Aizer, A; Gleicher, N	Chaim Sheba Medical Center; Tel Aviv University; Tel Aviv University; Rockefeller University; Medical University of Vienna	Is there still a rationale for non-invasive PGT-A by analysis of cell-free DNA released by human embryos into culture medium?	Hum. Reprod.	2021	36	5	assisted reproductive technique; cell-free DNA; human embryos; in-vitro fertilisation; non-invasive; preimplantation genetic testing for aneuploidy; self-correction	20	http://dx.doi.org/10.1093/humrep/deab042
WOS:000888763400006	10.1016/j.theriogenology.2022.08.024	Article	Silva, AFB; Lima, LF; Morais, ANP; Lienou, LL; Watanabe, YF; Joaquim, DC; Morais, SM; Alves, DR; Pereira, AF; Santos, AC; Alves, BG; Padilha, DMM; Gastal, EL; Figueiredo, JR	Universidade Estadual do Ceara; Universidade Estadual do Ceara; Universidade Federal Rural do Semi-Arido (UFERSA); Universidade Federal de Sao Carlos; Universidade Federal de Goias; Universidade Potiguar; Southern Illinois University System; Southern Illinois University	Oocyte in vitro maturation with eugenol improves the medium antioxidant capacity and total cell number per blastocyst	Theriogenology	2022	192		Antioxidant; Eugenol; Calreticulin; Oocyte; In vitro embryo production	4	http://dx.doi.org/10.1016/j.theriogenology.2022.08.024
WOS:000840076003023		Meeting Abstract	Samochin, TAV; Valera, MA; Garg, A; Bori, L; Romany, L; Aparicio-Ruiz, B; Meseguer, M		The sex of the human embryos affects the oxidation profile of the spent culture media	Hum. Reprod.	2022	37			0
WOS:000302070800004	10.1007/s10815-012-9711-4	Article	Combelles, CMH; Holick, EA; Racowsky, C	Harvard University; Brigham & Women's Hospital; Harvard Medical School	Release of superoxide dismutase-1 by day 3 embryos of varying quality and implantation potential	J. Assist. Reprod. Genet.	2012	29	4	Embryo culture medium; Secreted protein; Superoxide dismutase-1; Cu,Zn-superoxide dismutase; Pregnancy outcome	14	http://dx.doi.org/10.1007/s10815-012-9711-4
WOS:000405249600003	10.5935/1518-0557.20160039	Article	Borges, E; Setti, AS; Braga, DPAF; Geraldo, MV; Figueira, RDS; Iaconelli, A	Fertility Medical Group; Universidade Federal de Sao Paulo (UNIFESP); Universidade Estadual de Campinas; Universidade de Sao Paulo	miR-142-3p as a biomarker of blastocyst implantation failure A pilot study	J. Bras. Reprod. Assist.	2016	20	4	Blastocyst; culture medium; ICSI; implantation; MicroRNA	37	http://dx.doi.org/10.5935/1518-0557.20160039
WOS:000342500201270	10.1016/j.fertnstert.2014.07.1045	Meeting Abstract	Chan, PJ; Orzylowska, EM; Corselli, JU; Jacobson, JD	Loma Linda University	A SIMPLE SPERM HYPERACTIVATION ASSAY-FOR SELECTING THE OPTIMAL BLASTOCYST FOR TRANSFER BASED ON SPENT MEDIA SECRETOME.	Fertil. Steril.	2014	102	3		0	http://dx.doi.org/10.1016/j.fertnstert.2014.07.1045
WOS:001023498700150		Meeting Abstract	Perez, CA; Parnell, L; Bargallo, MF; Cuesta, JH; Laiseca, ZL; Dodd, NP; Perez, MR; Wells, D	University of Oxford; University of Manchester	The accuracy of truly non-invasive PGT using spent culture media is insufficient to justify routine clinical use	Hum. Reprod.	2023	38			0
WOS:000783601000009	10.1097/RD9.0000000000000002	Review	Lei, CX; Sun, XX	Fudan University; Fudan University; Fudan University	Character of cell-free genomic DNA in embryo culture medium and the prospect of its clinical application in preimplantation genetic testing	Reprod. Dev. Med.	2022	6	1	Cell-free DNA; Embryo culture medium; Genomic DNA; Non-invasive; Pre-implantation genetic testing	3	http://dx.doi.org/10.1097/RD9.0000000000000002
WOS:000472220300002	10.1016/j.rbmo.2019.03.102	Article	Kelley, RL; Gardner, DK	University of Melbourne	Individual culture and atmospheric oxygen during culture affect mouse preimplantation embryo metabolism and post-implantation development	Reprod. Biomed. Online	2019	39	1	Amino acids; Blastocyst; Fetus; Glucose; IVF; Placenta	24	http://dx.doi.org/10.1016/j.rbmo.2019.03.102
WOS:000279758800020	10.1016/j.fertnstert.2009.03.078	Article	Seli, E; Vergouw, CG; Morita, H; Botros, L; Roos, P; Lambalk, CB; Yamashita, N; Kato, O; Sakkas, D	Yale University; Vrije Universiteit Amsterdam	Noninvasive metabolomic profiling as an adjunct to morphology for noninvasive embryo assessment in women undergoing single embryo transfer	Fertil. Steril.	2010	94	2	Noninvasive embryo assessment; single embryo transfer (SET); near infrared (NIR); spectroscopy; metabolomic profiling; in vitro fertilization (IVF)	128	http://dx.doi.org/10.1016/j.fertnstert.2009.03.078
WOS:000306648600007	10.1093/humrep/des175	Article	Vergouw, CG; Kieslinger, DC; Kostelijk, EH; Botros, LL; Schats, R; Hompes, PG; Sakkas, D; Lambalk, CB	Vrije Universiteit Amsterdam	Day 3 embryo selection by metabolomic profiling of culture medium with near-infrared spectroscopy as an adjunct to morphology: a randomized controlled trial	Hum. Reprod.	2012	27	8	embryo selection; embryo morphology; metabolomic profiling; near infrared spectroscopy; RCT	85	http://dx.doi.org/10.1093/humrep/des175
WOS:000303041600010	10.1016/j.rbmo.2011.01.009	Article	Ahlström, A; Wikland, M; Rogberg, L; Barnett, JS; Tucker, M; Hardarson, T	University of Gothenburg	Cross-validation and predictive value of near-infrared spectroscopy algorithms for day-5 blastocyst transfer	Reprod. Biomed. Online	2011	22	5	blastocyst; cross-validation; IVF; metabolomics; spectroscopy	39	http://dx.doi.org/10.1016/j.rbmo.2011.01.009
WOS:000736075000001	10.1002/elps.202100328	Article	Langmajerova, MS; Pelcova, M; Vedrova, P; Cela, A; Glatz, Z	Masaryk University Brno	Capillary electrophoresis-mass spectrometry as a tool for the noninvasive target metabolomic analysis of underivatized amino acids for evaluating embryo viability in assisted reproduction	Electrophoresis	2022	43	5-6	Amino acids; Capillary electrophoresis; Culture media; Embryo metabolism; Mass spectrometry	7	http://dx.doi.org/10.1002/elps.202100328
WOS:000416390502054		Meeting Abstract	Alegre, L; Arrones, S; Shnizer, S; Tzali, C; Beltrán, D; Santos, MJD; Pellicer, A; Meseguer, M		Clinical validation of a noninvasive biomarker for embryo selection based on thermochemiluminescence analysis of the embryo spent culture medium	Hum. Reprod.	2017	32			0
WOS:000401078200020	10.3892/etm.2017.4160	Article	Ding, JY; Xu, T; Tan, XF; Jin, H; Shao, J; Li, HB	Nantong University	Raman spectrum: A potential biomarker for embryo assessment during in vitro fertilization	Exp. Ther. Med.	2017	13	5	Raman spectrum; embryo; in vitro fertilization; biomarker	12	http://dx.doi.org/10.3892/etm.2017.4160
WOS:000479137100020	10.17582/journal.pjz/2019.51.5.1751.1759	Article	Sun, JL; Bai, L; Yang, XG; Lu, YQ; Lu, SS; Lu, KH	Guangxi University; Guangxi University	Evaluation of the Effect of Microoperation on Porcine Parthenogenetic Embryo Competence by Raman Spectroscopy	Pak. J. Zool.	2019	51	5	Raman spectroscopy; Porcine parthenogenetic embryos; Microoperation; Mechanical damage; Embryo culture media	0	http://dx.doi.org/10.17582/journal.pjz/2019.51.5.1751.1759
WOS:000438519901127		Meeting Abstract	dos Santos, JSE; Calado, C; Ramalhete, L; Gallardo, M; Montero, L; Braula, A	Polytechnic Institute of Lisbon	Exploring the use of mid-infrared spectroscopy to detect development and implantation biomarkers in spent culture media of human embryos	Hum. Reprod.	2018	33			0
WOS:000218437300013	10.4155/FSO.15.62	Article	Galluzzi, L; Palini, S; De Stefani, S; Andreoni, F; Primiterra, M; Diotallevi, A; Bulletti, C; Magnani, M	University of Urbino	Extracellular embryo genomic DNA and its potential for genotyping applications	Futur. Sci. OA	2015	1	4	blastocoele fluid; culture medium; gDNA; human embryos; MTHFR	56	http://dx.doi.org/10.4155/FSO.15.62
WOS:001210351200001	10.3390/jcm13082160	Review	Moustakli, E; Zikopoulos, A; Skentou, C; Bouba, I; Dafopoulos, K; Georgiou, I	University of Ioannina; University of Ioannina; University of Thessaly	Evolution of Minimally Invasive and Non-Invasive Preimplantation Genetic Testing: An Overview	J. Clin. Med.	2024	13	8	blastocoel fluid; blastocentesis; spent culture media; embryo biopsy; mosaicism; next-generation sequencing	1	http://dx.doi.org/10.3390/jcm13082160
WOS:000310447300022	10.1016/j.fertnstert.2012.07.1145	Article	Sánchez-Ribas, I; Riqueros, M; Vime, P; Puchades-Carrasco, L; Jönsson, T; Pineda-Lucena, A; Ballesteros, A; Domínguez, F; Simón, C	University of Valencia; Prince Felipe Research Center; Metabolon	Differential metabolic profiling of non-pure trisomy 21 human preimplantation embryos	Fertil. Steril.	2012	98	5	Metabolomic profile; trisomy 21; biomarkers; LC-MS; NMR	16	http://dx.doi.org/10.1016/j.fertnstert.2012.07.1145
WOS:000933389900012	10.1371/journal.pone.0273321	Article	Jijo, A; Cheredath, A; Uppangala, S; Lakshmi, RV; Joseph, D; Meitei, HY; Asampille, G; Kumar, P; Gowda, GAN; Kalthur, G; Kovacic, B; Adiga, SK	Manipal Academy of Higher Education (MAHE); Kasturba Medical College, Manipal; Manipal Academy of Higher Education (MAHE); Indian Institute of Science (IISC) - Bangalore; Manipal Academy of Higher Education (MAHE); Kasturba Medical College, Manipal; University of Washington; University of Washington Seattle; University of Maribor	ICSI in non-male factor infertility patients does not alter metabolomic signature in sibling embryos as evidenced by sensitivity enhanced nuclear magnetic resonance (NMR) spectroscopy	PLoS One	2022	17	9		2	http://dx.doi.org/10.1371/journal.pone.0273321
WOS:000240998000033	10.1016/j.fertnstert.2006.05.022	Article	Katz-Jaffe, MG; Schoolcraft, WB; Gardner, DK		Analysis of protein expression (secretome) by human and mouse preimplantation embryos	Fertil. Steril.	2006	86	3	embryo; human; proteomics; viability; secretome	148	http://dx.doi.org/10.1016/j.fertnstert.2006.05.022
WOS:000955403300001	10.1007/s10815-023-02760-9	Review	Huang, BB; Luo, XM; Wu, RY; Qiu, LL; Lin, S; Huang, XL; Wu, JX	Fujian Medical University; Fujian Medical University; Garvan Institute of Medical Research	Evaluation of non-invasive gene detection in preimplantation embryos: a systematic review and meta-analysis	J. Assist. Reprod. Genet.	2023	40	6	Meta-analysis; Cell-free DNA; Blastocoel fluid; Spent culture medium; Aneuploidy; Blastocentesis; Embryo biopsy; Medium; Preimplantation genetic diagnosis; Preimplantation genetic testing; Trophectoderm biopsy	4	http://dx.doi.org/10.1007/s10815-023-02760-9
WOS:000438519901076		Meeting Abstract	Bonilla, RD; Alegre, L; Cnaani, T; Shnizer, S; Remohi, J; Meseguer, M	University of Valencia	Clinical validation of a non-invasive embryo selection algorithm combining time-lapse morphokinetics and the oxidative status of spent embryo culture media	Hum. Reprod.	2018	33			0
WOS:000672766501400		Meeting Abstract	Sialakouma, A; Karakasiliotis, I; Ntala, V; Nikolettos, N; Asimakopoulos, B	Democritus University of Thrace; Democritus University of Thrace	Embryonic cell-free DNA (cfDNA) in spent culture medium for aneuploidy screening and its concordance with trophoectoderm biopsy in PGT-A cycles	Hum. Reprod.	2021	36			1
WOS:001146107900001	10.23736/S2724-606X.23.05296-X	Review	Cimadomo, D; Innocenti, F; Taggi, M; Saturno, G; Campitiello, MR; Guido, M; Vaiarelli, A; Ubaldi, FM; Rienzi, L	University of Pavia; University of L'Aquila; University of Urbino	How should the best human embryo in vitro be? Current and future challenges for embryo selection	Minerva Obstet. Gynecol.	2024	76	2	Embryo research; Blastocyst; Fertilization in vitro	4	http://dx.doi.org/10.23736/S2724-606X.23.05296-X
WOS:000350146100017	10.1093/humrep/deu276	Article	Leary, C; Leese, HJ; Sturmey, RG	University of Hull; University of York - UK; University of Hull	Human embryos from overweight and obese women display phenotypic and metabolic abnormalities	Hum. Reprod.	2015	30	1	obesity; human embryo metabolism; endogenous triglyceride; precocious development	169	http://dx.doi.org/10.1093/humrep/deu276
WOS:000510831300001	10.1111/1471-0528.16089	Article	Neumann, K; Sermon, K; Bossuyt, P; Goossens, V; Geraedts, J; Traeger-Synodinos, J; Parriego, M; Schmutzler, A; van der Ven, K; Rudolph-Rothfeld, W; Vonthein, R; Griesinger, G	University of Kiel; Schleswig Holstein University Hospital; Vrije Universiteit Brussel; University of Amsterdam; Academic Medical Center Amsterdam; Maastricht University; National & Kapodistrian University of Athens; University of Kiel; University of Lubeck; University of Lubeck	An economic analysis of preimplantation genetic testing for aneuploidy by polar body biopsy in advanced maternal age	BJOG	2020	127	6	Aneuploidy; array CGH; cost-effectiveness; ESTEEM trial; polar body biopsy; preimplantation genetic testing	15	http://dx.doi.org/10.1111/1471-0528.16089
WOS:000388175300001	10.1038/srep37291	Article	D'Souza, F; Pudakalakatti, SM; Uppangala, S; Honguntikar, S; Salian, SR; Kalthur, G; Pasricha, R; Appajigowda, D; Atreya, HS; Adiga, SK	Manipal Academy of Higher Education (MAHE); Kasturba Medical College, Manipal; Indian Institute of Science (IISC) - Bangalore; Indian Institute of Science (IISC) - Bangalore; Tata Institute of Fundamental Research (TIFR); National Centre for Biological Sciences (NCBS)	Unraveling the association between genetic integrity and metabolic activity in pre-implantation stage embryos	Sci Rep	2016	6			17	http://dx.doi.org/10.1038/srep37291
WOS:001276844500001	10.1093/humrep/deae156	Article	Sakkas, D; Navarro-Sánchez, L; Ardestani, G; Barroso, G; Bisioli, C; Boynukalin, K; Cimadomo, D; Frantz, N; Kopcow, L; Andrade, GM; Ozturk, B; Rienzi, L; Weiser, A; Valbuena, D; Simón, C; Rubio, C	University of Valencia; Harvard University; Beth Israel Deaconess Medical Center	The impact of implementing a non-invasive preimplantation genetic testing for aneuploidies (niPGT-A) embryo culture protocol on embryo viability and clinical outcomes	Hum. Reprod.	2024	39	9	non-invasive PGT-A; clinical outcome; Day 6; blastocyst; culture protocol; PGT; blastocyst biopsy; embryo culture	0	http://dx.doi.org/10.1093/humrep/deae156
WOS:000292034100082	10.1016/j.fertnstert.2011.01.141	Editorial Material	McReynolds, S; Vanderlinden, L; Stevens, J; Hansen, K; Schoolcraft, WB; Katz-Jaffe, MG	University of Colorado System; University of Colorado Denver	Lipocalin-1: a potential marker for noninvasive aneuploidy screening	Fertil. Steril.	2011	95	8	Blastocyst; secretome; noninvasive; aneuploidy screening	46	http://dx.doi.org/10.1016/j.fertnstert.2011.01.141
WOS:000365282800004	10.1007/s10815-015-0578-z	Article	Li, X; Xu, Y; Fu, J; Zhang, WB; Liu, SY; Sun, XX	Fudan University; Fudan University	Non-invasive metabolomic profiling of embryo culture media and morphology grading to predict implantation outcome in frozen-thawed embryo transfer cycles	J. Assist. Reprod. Genet.	2015	32	11	Near infrared spectroscopy/NIR; Non-invasive embryo selection; Viability score; Morphologic grading; Frozen-thawed embryo transfer/FET	22	http://dx.doi.org/10.1007/s10815-015-0578-z
WOS:A1992JF77900011		Article	GAGLIARDI, CL; GOLDSMITH, LT; SAKETOS, M; WEISS, G; SCHMIDT, CL		HUMAN CHORIONIC-GONADOTROPIN STIMULATION OF RELAXIN SECRETION BY LUTEINIZED HUMAN GRANULOSA-CELLS	Fertil. Steril.	1992	58	2	RELAXIN; LUTEINIZED HUMAN GRANULOSA CELLS; CELL CULTURE	25
WOS:000314662400047	10.1016/j.fertnstert.2012.09.034	Article	Dominguez, F; Castello, D; Remohi, J; Simón, C; Cobo, A	University of Valencia; University of Valencia	Effect of vitrification on human oocytes: a metabolic profiling study	Fertil. Steril.	2013	99	2	Embryo metabolism; LC-MS; metabolomic profile; vitrification	21	http://dx.doi.org/10.1016/j.fertnstert.2012.09.034
WOS:000840076004106		Meeting Abstract	Biricik, A; Bianchi, V; Lecciso, F; Surdo, M; Bavaro, I; Manno, M; Saino, V; Timperi, P; Cotroneo, E; Gigante, L; Diano, L; Spinella, F		The effect of embryo culture time on concordance rates between invasive and non-invasive preimplantation genetic testing for aneuploidies (niPGT-A) in spent culture media (SCM) analysis	Hum. Reprod.	2022	37			1
WOS:001042144300042	10.1136/bmjopen-2023-072557	Article	Cheng, HYH; Chow, JFC; Lam, KKW; Lai, SF; Yeung, WSB; Ng, EHY	University of Hong Kong; Kwong Wah Hospital; University of Hong Kong	Randomised double-blind controlled trial of non-invasive preimplantation genetic testing for aneuploidy in in vitro fertilisation: a protocol paper	BMJ Open	2023	13	7	subfertility; reproductive medicine; genetics	4	http://dx.doi.org/10.1136/bmjopen-2023-072557
WOS:000552121501119		Meeting Abstract	Venkatappa, V; Vasan, SS; Adiga, SK; Roy, VS; Sachdeva, G; Seshagiri, PB	Indian Institute of Science (IISC) - Bangalore; Manipal Academy of Higher Education (MAHE); Kasturba Medical College, Manipal; Indian Council of Medical Research (ICMR); ICMR - National Institute for Research in Reproductive & Child Health (NIRRCH); Indian Institute of Science (IISC) - Bangalore	Soluble human leucocyte antigen-G (sHLA-G) in embryo-spent medium is a potential embryo viability biomarker and a positive predictor of live-births: a retrospective Indian study	Hum. Reprod.	2020	35			0
WOS:000770234200003	10.1016/j.placenta.2022.02.003	Article	Alizadegan, A; Dianat-Moghadam, H; Shadman, N; Nouri, M; Hamdi, K; Ghasemzadeh, A; Akbarzadeh, M; Sarvarian, P; Mehdizadeh, A; Dolati, S; Yousefi, M	Tabriz University of Medical Science; Isfahan University of Medical Sciences; Islamic Azad University; Tabriz University of Medical Science; Tabriz University of Medical Science; Tabriz University of Medical Science; Tabriz University of Medical Science	Application of cell free DNA in ART	Placenta	2022	120		Cell-free DNA; Preimplantation genetic screening; ART	4	http://dx.doi.org/10.1016/j.placenta.2022.02.003
WOS:000361185900010	10.1002/elps.201500208	Article	Virgiliou, C; Sampsonidis, I; Gika, HG; Raikos, N; Theodoridis, GA	Aristotle University of Thessaloniki; Aristotle University of Thessaloniki; Aristotle University of Thessaloniki	Development and validation of a HILIC-MS/MS multitargeted method for metabolomics applications	Electrophoresis	2015	36	18	Biomarker discovery; Embryo growth; HILIC-MS; MS; Metabolic profiling; Polar analytes; Targeted metabolomics	89	http://dx.doi.org/10.1002/elps.201500208
WOS:000675225600026	10.1016/j.fertnstert.2021.01.028	Article	Hanson, BM; Tao, X; Hong, KH; Comito, CE; Pangasnan, R; Seli, E; Jalas, C; Scott, RT	Reproductive Medicine Associates of New Jersey; Jefferson University; Yale University	Noninvasive preimplantation genetic testing for aneuploidy exhibits high rates of deoxyribonucleic acid amplification failure and poor correlation with results obtained using trophectoderm biopsy	Fertil. Steril.	2021	115	6	Embryo culture; ICSI; IVF; noninvasive PGT-A; preimplantation genetic testing	27	http://dx.doi.org/10.1016/j.fertnstert.2021.01.028
WOS:000506805300002	10.1093/humupd/dmz033	Review	Leaver, M; Wells, D	University of Oxford	Non-invasive preimplantation genetic testing (niPGT): the next revolution in reproductive genetics?	Hum. Reprod. Update	2020	26	1	preimplantation genetic testing; preimplantation genetic diagnosis; preimplantation genetic screening; embryo biopsy; blastocentesis; blastocoel fluid; trophectoderm biopsy; cell-free DNA; medium; aneuploidy	121	http://dx.doi.org/10.1093/humupd/dmz033
WOS:000746405400006	10.1007/s43032-021-00812-y	Article	Miao, SB; Feng, YR; Wang, XD; Lian, KQ; Meng, FY; Song, G; Yuan, JC; Geng, CP; Wu, XH	Hebei Medical University; Hebei Medical University	Glutamine as a Potential Noninvasive Biomarker for Human Embryo Selection	Reprod. Sci.	2022	29	6	Aneuploidy; Embryo culture media; Embryo quality; Glutamine	6	http://dx.doi.org/10.1007/s43032-021-00812-y
WOS:000955714500001	10.3390/ijms24065751	Review	Huang, W; Chen, ACH; Ng, EHY; Yeung, WSB; Lee, YL	University of Hong Kong; University of Hong Kong	Non-Coding RNAs as Biomarkers for Embryo Quality and Pregnancy Outcomes: A Systematic Review and Meta-Analysis	Int. J. Mol. Sci.	2023	24	6	embryo quality; implantation; pregnancy outcomes; extracellular small non-coding RNAs; non-invasive biomarker	0	http://dx.doi.org/10.3390/ijms24065751
WOS:A1989AP70900005		Article	SEGARS, JH; NIBLACK, GD; OSTEEN, KG; ROGERS, BJ; WENTZ, AC		THE HUMAN BLASTOCYST PRODUCES A SOLUBLE FACTOR(S) THAT INTERFERES WITH LYMPHOCYTE-PROLIFERATION	Fertil. Steril.	1989	52	3		14
WOS:000637580400049	10.1016/j.fertnstert.2020.10.058	Article	Luddi, A; Pavone, V; Governini, L; Capaldo, A; Landi, C; Ietta, F; Paccagnini, E; Morgante, G; De Leo, V; Piomboni, P	University of Siena; University of Siena	Emerging role of embryo secretome in the paracrine communication at the implantation site: a proof of concept	Fertil. Steril.	2021	115	4	Glycodelin A (GdA); glycosylation profile; window of implantation; IVF outcome; embryo transfer	8	http://dx.doi.org/10.1016/j.fertnstert.2020.10.058
WOS:000256519900006	10.1093/humrep/den111	Article	Vergouw, CG; Botros, LL; Roos, P; Lens, JW; Schats, R; Hompes, PGA; Burns, DH; Lambalk, CB	Vrije Universiteit Amsterdam; VU UNIVERSITY MEDICAL CENTER; McGill University	Metabolomic profiling by near-infrared spectroscopy as a tool to assess embryo viability: a novel, non-invasive method for embryo selection	Hum. Reprod.	2008	23	7	non-invasive embryo selection; single-embryo transfer (SET); near-infrared (NIR) spectroscopy; metabolomic profiling	153	http://dx.doi.org/10.1093/humrep/den111
WOS:000636970900001	10.1007/s10815-021-02162-9	Article	Coticchio, G; Pennetta, F; Rizzo, R; Tarozzi, N; Nadalini, M; Orlando, G; Centonze, C; Gioacchini, G; Borini, A	University of Ferrara; Merck KGaA; EMD Serono Inc.; Marche Polytechnic University	Embryo morphokinetic score is associated with biomarkers of developmental competence and implantation	J. Assist. Reprod. Genet.	2021	38	7	Embryo; In vitro fertilization; Blastocyst; miRNA; sHLA-G; Implantation	12	http://dx.doi.org/10.1007/s10815-021-02162-9
WOS:001317281100001	10.1016/j.fertnstert.2024.04.037	Article	Ardestani, G; Banti, M; García-Pascual, CM; Navarro-Sánchez, L; Van Zyl, E; Castellón, JA; Simón, C; Sakkas, D; Rubio, C	University of Valencia	Culture time to optimize embryo cell-free DNA analysis for frozen-thawed blastocysts undergoing noninvasive preimplantation genetic testing for aneuploidy	Fertil. Steril.	2024	122	3	Human blastocyst; embryo; frozen-thawed; noninvasive PGT; cell-free DNA	2	http://dx.doi.org/10.1016/j.fertnstert.2024.04.037
WOS:000292837300007	10.1093/humrep/der143	Article	Gardner, DK; Wale, PL; Collins, R; Lane, M	University of Melbourne	Glucose consumption of single post-compaction human embryos is predictive of embryo sex and live birth outcome	Hum. Reprod.	2011	26	8	blastocyst; embryo selection; morula; single embryo transfer; viability	166	http://dx.doi.org/10.1093/humrep/der143
WOS:000364133900003	10.1016/j.rbmo.2015.08.003	Review	Rodgaard, T; Heegaard, PMH; Callesen, H	Technical University of Denmark; Aarhus University	Non-invasive assessment of in-vitro embryo quality to improve transfer success	Reprod. Biomed. Online	2015	31	5	assisted reproductive technology; embryo quality; metabolomics; non-invasive assessment; proteomics; small non-coding RNA	76	http://dx.doi.org/10.1016/j.rbmo.2015.08.003
WOS:000738531300001	10.3390/life11121328	Article	Timofeeva, AV; Fedorov, IS; Shamina, MA; Chagovets, VV; Makarova, NP; Kalinina, EA; Nazarenko, TA; Sukhikh, GT	Ministry of Health of the Russian Federation; Ministry of Health of the Russian Federation; Ministry of Health of the Russian Federation; Ministry of Health of the Russian Federation	Clinical Relevance of Secreted Small Noncoding RNAs in an Embryo Implantation Potential Prediction at Morula and Blastocyst Development Stages	Life-Basel	2021	11	12	miRNA; piRNA; deep sequencing; qRT-PCR; morula; blastocyst; logistic regression model; sncRNA gene-target	3	http://dx.doi.org/10.3390/life11121328
WOS:000267802400010	10.1007/978-1-60327-392-3_10	Article; Book Chapter	Ceyhan, ST; Jackson, KV; Racowsky, C	Harvard University; Harvard Medical School; Brigham & Women's Hospital	Selecting the Most Competent Embryo		2009			Noninvasive embryo selection; Implantation; Morphology scoring; Spectroscopic metabolomic profiling	10	http://dx.doi.org/10.1007/978-1-60327-392-3_10
WOS:000569413400006	10.1016/j.tjog.2020.05.004	Review	Chen, HF; Chen, M; Ho, HN	National Taiwan University; National Taiwan University; National Taiwan University; National Taiwan University; Changhua Christian Hospital; Changhua Christian Hospital; Changhua Christian Hospital; National Taiwan University	An overview of the current and emerging platforms for preimplantation genetic testing for aneuploidies (PGT-A) in in vitro fertilization programs	Taiwan. J. Obstet. Gynecol.	2020	59	4	Preimplantation genetic testing (PGT); Preimplantation genetic testing for monogenic/single gene disorders (PGT-M); Preimplantation genetic testing for aneuploidies (PGT-A); Comprehensive chromosome screening (CCS); In vitro fertilization	10	http://dx.doi.org/10.1016/j.tjog.2020.05.004
WOS:000869821700004	10.56385/magyallorv.2022.9.555-571	Review	Solti, L	University of Veterinary Medicine Budapest	Novel methods for evaluation of embryo viability Literature review	Magy. Allatorv. Lapja	2022	144	9		1	http://dx.doi.org/10.56385/magyallorv.2022.9.555-571
WOS:000331822100011	10.1093/humrep/det456	Article	Vergouw, CG; Heymans, MW; Hardarson, T; Sfontouris, IA; Economou, KA; Ahlström, A; Rogberg, L; Lainas, TG; Sakkas, D; Kieslinger, DC; Kostelijk, EH; Hompes, PGA; Schats, R; Lambalk, CB	Vrije Universiteit Amsterdam; VU UNIVERSITY MEDICAL CENTER; Vrije Universiteit Amsterdam; VU UNIVERSITY MEDICAL CENTER; Vrije Universiteit Amsterdam; VU UNIVERSITY MEDICAL CENTER	No evidence that embryo selection by near-infrared spectroscopy in addition to morphology is able to improve live birth rates: results from an individual patient data meta-analysis	Hum. Reprod.	2014	29	3	IPD MA; embryo selection; near-infrared spectroscopy; metabolomic profiling	34	http://dx.doi.org/10.1093/humrep/det456
WOS:000693861200001	10.1007/s40291-021-00556-0	Article	Rogers, A; Menezes, M; Kane, SC; Zander-Fox, D; Hardy, T	University of Melbourne; University of Melbourne; The Royal Women's Hospital; SA Pathology; Monash University; University of Adelaide; University of South Australia	Preimplantation Genetic Testing for Monogenic Conditions: Is Cell-Free DNA Testing the Next Step?	Mol. Diagn. Ther.	2021	25	6		6	http://dx.doi.org/10.1007/s40291-021-00556-0
WOS:000868997600001	10.1071/RD22217	Review	Tan, TCY; Dunning, KR	Robinson Research Institute; University of Adelaide; University of Adelaide; University of Adelaide	Non-invasive assessment of oocyte developmental competence	Reprod. Fertil. Dev.	2023	35	1-2	autofluorescence; cellular metabolism; FAD; NAD(P)H; non-invasive; oocyte assessment; optical imaging; optical redox ratio	8	http://dx.doi.org/10.1071/RD22217
WOS:000629742600001	10.1016/j.rbmo.2020.09.031	Article	Bori, L; Dominguez, F; Fernandez, EI; Del Gallego, R; Alegre, L; Hickman, C; Quiñonero, A; Nogueira, MFG; Rocha, JC; Meseguer, M	University of Valencia; Universidade Estadual Paulista; Imperial College London	An artificial intelligence model based on the proteomic profile of euploid embryos and blastocyst morphology: a preliminary study	Reprod. Biomed. Online	2021	42	2	Artificial intelligence; Artificial neural network; Blastocyst morphology; Live birth; Proteomics	29	http://dx.doi.org/10.1016/j.rbmo.2020.09.031
WOS:000743765900003	10.1093/humrep/deab206	Review	Schobers, G; Koeck, R; Pellaers, D; Stevens, SJC; Macville, MVE; Paulussen, ADC; Coonen, E; van den Wijngaard, A; de Die-Smulders, C; de Wert, G; Brunner, HG; Esteki, MZ	Maastricht University; Maastricht University Medical Centre (MUMC); Radboud University Nijmegen; Maastricht University; Maastricht University; Maastricht University	Liquid biopsy: state of reproductive medicine and beyond	Hum. Reprod.	2021	36	11	liquid biopsy; circulating cells; cell-free DNA; ART; IVF; spent embryo culture medium; non-invasive prenatal testing; preimplantation genetic testing; next generation sequencing; artificial intelligence	9	http://dx.doi.org/10.1093/humrep/deab206
WOS:000266801400018	10.1016/j.fertnstert.2008.03.081	Article	Coulam, CB; Roussev, RG; Lerner, S; Zlatopolsky, Z; Ilkevitch, Y; Tur-Kaspa, I		How to predict implantation? No correlation between embryonic aneuploidy and soluble human leukocyte antigen G-concentrations	Fertil. Steril.	2009	91	6	Soluble HLA-G; preimplantation genetic screening; PGD; implantation; embryo selection; aneuploidy	2	http://dx.doi.org/10.1016/j.fertnstert.2008.03.081
WOS:000356004200003	10.1002/elps.201400487	Article	Mádr, A; Celá, A; Klejdus, B; Pelcová, M; Crha, I; Záková, J; Glatz, Z	Masaryk University Brno; Masaryk University Brno; Masaryk University Brno; University Hospital Brno	Determination of pyruvate and lactate as potential biomarkers of embryo viability in assisted reproduction by capillary electrophoresis with contactless conductivity detection	Electrophoresis	2015	36	11-12	Assisted reproduction; Capillary electrophoresis; Conductivity detection; Lactate; Pyruvate	12	http://dx.doi.org/10.1002/elps.201400487
WOS:001323915900001	10.3390/reprodmed5030011	Article	Phillips, KRB; Kuzma-Hunt, AG; Neal, MS; Lisle, C; Sribalachandran, H; Carter, RF; Amin, S; Karnis, MF; Faghih, M	McMaster University; University of Guelph; McMaster University	Temporal Evaluation of a Minimally Invasive Method of Preimplantation Genetic Testing for Aneuploidy (mi-PGT-A) in Human Embryos	Reprod. Med.	2024	5	3	minimally invasive; aneuploidy; preimplantation; genetic; testing; embryos	0	http://dx.doi.org/10.3390/reprodmed5030011
WOS:000441171600027	10.1016/j.fertnstert.2018.03.036	Article	Ho, JR; Arrach, N; Rhodes-Long, K; Ahmady, A; Ingles, S; Chung, K; Bendikson, KA; Paulson, RJ; McGinnis, LK	University of Southern California; University of California System; University of California Irvine; University of Southern California	Pushing the limits of detection: investigation of cell-free DNA for aneuploidy screening in embryos	Fertil. Steril.	2018	110	3	Cell-free DNA; preimplantation genetic testing for aneuploidy; next-generation sequencing	86	http://dx.doi.org/10.1016/j.fertnstert.2018.03.036
WOS:000283507100007	10.1071/RD09307	Article	Grupen, CG; Armstrong, DT	University of Sydney; University of Adelaide	Relationship between cumulus cell apoptosis, progesterone production and porcine oocyte developmental competence: temporal effects of follicular fluid during IVM	Reprod. Fertil. Dev.	2010	22	7	blastocyst; cumulus expansion; embryo development; fertilisation; meiosis	60	http://dx.doi.org/10.1071/RD09307
WOS:000343418500024	10.1093/humrep/deu187	Article	Maruthini, D; Harris, SE; Barth, JH; Balen, AH; Campbell, BK; Picton, HM	University of Leeds; University of Leeds; Leeds General Infirmary; Nottingham University Hospital NHS Trust	The effect of metformin treatment in vivo on acute and long-term energy metabolism and progesterone production in vitro by granulosa cells from women with polycystic ovary syndrome	Hum. Reprod.	2014	29	10	human granulosa cells; polycystic ovary syndrome; metformin; energy metabolism; progesterone	21	http://dx.doi.org/10.1093/humrep/deu187
WOS:000282180400011	10.1111/j.1439-0531.2009.01364.x	Article	Havlicek, V; Kuzmany, A; Cseh, S; Brem, G; Besenfelder, U	University of Veterinary Medicine Vienna	The Effect of Long-term In Vivo Culture in Bovine Oviduct and Uterus on the Development and Cryo-tolerance of In Vitro Produced Bovine Embryos	Reprod. Domest. Anim.	2010	45	5		27	http://dx.doi.org/10.1111/j.1439-0531.2009.01364.x
WOS:000409376900011	10.1071/RD16233	Article	Younis, AJ; Lerer-Serfaty, G; Stav, D; Sabbah, B; Shochat, T; Kessler-Icekson, G; Zahalka, MA; Shachar-Goldenberg, M; Ben-Haroush, A; Fisch, B; Abir, R	Rabin Medical Center; Tel Aviv University; Rabin Medical Center; Rabin Medical Center; Tel Aviv University; Sami Shamoon College of Engineering; Jacobi Medical Center	Extracellular-like matrices and leukaemia inhibitory factor for in vitro Kculture of human primordial follicles	Reprod. Fertil. Dev.	2017	29	10	alginate scaffolds; anti-Mullerian hormone (AMH); CollPlant matrices; human recombinant vitronectin (hrVit); 17 beta-oestradiol; small intestinal submucosa (SIS)	19	http://dx.doi.org/10.1071/RD16233
WOS:000250385500002	10.1095/biolreprod.107.062802	Article	Booth, PJ; Watson, TJ; Leese, HJ	Saint James's University Hospital; University of York - UK	Prediction of porcine blastocyst formation using morphological, kinetic, and amino acid depletion and appearance criteria determined during the early cleavage of in vitro-produced embryos	Biol. Reprod.	2007	77	5	developmental biology; embryo; in vitro fertilization	67	http://dx.doi.org/10.1095/biolreprod.107.062802
WOS:000393170200016	10.1016/j.rbmo.2016.10.005	Article	Lande, Y; Fisch, B; Tsur, A; Farhi, J; Prag-Rosenberg, R; Ben-Haroush, A; Kessler-Icekson, G; Zahalka, MA; Ludeman, SM; Abir, R	Rabin Medical Center; Tel Aviv University; Tel Aviv University; Albany College of Pharmacy & Health Sciences; Chaim Sheba Medical Center	Short-term exposure of human ovarian follicles to cyclophosphamide metabolites seems to promote follicular activation in vitro	Reprod. Biomed. Online	2017	34	1	4-hydroxycyclophosphamide(4-OHC); cyclophosphamide metabolites; in vitro; developing follicles; human primordial follicles; phosphoramide mustard (PM); 4-hydroperoxycyclophamide (4hc); the 'burnout' theory	62	http://dx.doi.org/10.1016/j.rbmo.2016.10.005
WOS:000880152400006	10.22074/IJFS.2021.532312.1142	Article	Kousheh, F; Ghasemian, F; Zahiri, Z	University of Guilan; Guilan University of Medical Sciences; Guilan University of Medical Sciences; University of Guilan	Association between Glucose Consumption and Oocyte Maturation Competence in Mice with Polycystic Ovarian Syndrome	Int. J. Fertil. Steril.	2022	16	4	Glucose Intake; High Performance Liquid Chromatography; In Vitro Maturation; Oocyte Quality; Polycystic Ovarian Syndrome	1	http://dx.doi.org/10.22074/IJFS.2021.532312.1142
WOS:000329058500003	10.1093/molehr/gat062	Article	Gook, DA; Edgar, DH; Lewis, K; Sheedy, JR; Gardner, DK	The Royal Women's Hospital; University of Melbourne; University of Melbourne	Impact of oxygen concentration on adult murine pre-antral follicle development in vitro and the corresponding metabolic profile	Mol. Hum. Reprod.	2014	20	1	follicles; granulosa cells; metabolism; murine; oocyte; oxygen	28	http://dx.doi.org/10.1093/molehr/gat062
WOS:000425311000007	10.1071/RD17095	Article	Winship, A; Ton, A; Van Sinderen, M; Menkhorst, E; Rainczuk, K; Griffiths, M; Cuman, C; Dimitriadis, E	Hudson Institute of Medical Research; Monash University; Monash University	Mouse double minute homologue 2 (MDM2) downregulation by miR-661 impairs human endometrial epithelial cell adhesive capacity	Reprod. Fertil. Dev.	2018	30	3	endometrium; gene regulation; implantation; trophoblast	18	http://dx.doi.org/10.1071/RD17095
WOS:000374228200007	10.1093/humrep/dew007	Article	Abir, R; Ben-Aharon, I; Garor, R; Yaniv, I; Ash, S; Stemmer, SM; Ben-Haroush, A; Freud, E; Kravarusic, D; Sapir, O; Fisch, B	Rabin Medical Center; Tel Aviv University; Rabin Medical Center; Tel Aviv University	Cryopreservation of in vitro matured oocytes in addition to ovarian tissue freezing for fertility preservation in paediatric female cancer patients before and after cancer therapy	Hum. Reprod.	2016	31	4	fertility preservation; paediatric cancer patients; in vitro maturation; oocyte vitrification; atretic oocytes; pre-antral follicles; anti-Mullerian hormone	110	http://dx.doi.org/10.1093/humrep/dew007
WOS:001193265700001	10.1093/hropen/hoae014	Article	Makieva, S; Giacomini, E; Scotti, GM; Lazarevic, D; Pavone, V; Ottolina, J; Bartiromo, L; Schimberni, M; Morelli, M; Alteri, A; Minetto, S; Tonon, G; Candiani, M; Papaleo, E; Viganò, P	Vita-Salute San Raffaele University; IRCCS Ospedale San Raffaele; Vita-Salute San Raffaele University; IRCCS Ospedale San Raffaele; Vita-Salute San Raffaele University; IRCCS Ospedale San Raffaele; Vita-Salute San Raffaele University; IRCCS Ospedale San Raffaele	Extracellular vesicles secreted by human aneuploid embryos present a distinct transcriptomic profile and upregulate MUC1 transcription in decidualised endometrial stromal cells	Hum. Reprod. Open	2024	2024	2	extracellular vesicles; embryo; aneuploidy; non-invasive preimplantation genetic testing for aneuploidy; implantation; endometrium	1	http://dx.doi.org/10.1093/hropen/hoae014
WOS:000387438400005	10.1080/19396368.2016.1217952	Article	Uppangala, S; D'Souza, F; Pudakalakatti, S; Atreya, HS; Raval, K; Kalthur, G; Adiga, SK	Manipal Academy of Higher Education (MAHE); Kasturba Medical College, Manipal; Indian Institute of Science (IISC) - Bangalore; Indian Institute of Science (IISC) - Bangalore; National Institute of Technology (NIT System); National Institute of Technology Karnataka	Laser assisted zona hatching does not lead to immediate impairment in human embryo quality and metabolism	Syst. Biol. Reprod. Med.	2016	62	6	Assisted zona hatching; infertility; laser; nuclear magnetic resonance spectroscopy; preimplantation embryo	15	http://dx.doi.org/10.1080/19396368.2016.1217952
WOS:000872725400001	10.1093/humrep/deac233	Article	Kermack, AJ; Fesenko, I; Christensen, DR; Parry, KL; Lowen, P; Wellstead, SJ; Harris, SF; Calder, PC; Macklon, NS; Houghton, FD	University of Southampton; University of Southampton; University Hospital Southampton NHS Foundation Trust; University of Southampton; University of Southampton; University Hospital Southampton NHS Foundation Trust; University of Southampton	Incubator type affects human blastocyst formation and embryo metabolism: a randomized controlled trial	Hum. Reprod.	2022	37	12	culture incubator; time lapse; amino acid metabolism; developmental competency; blastocyst	14	http://dx.doi.org/10.1093/humrep/deac233
WOS:001309106600001	10.1002/rmb2.12604	Article	Takeuchi, H; Morishita, M; Uemura, M; Maezawa, T; Shibahara, T; Takayama, E; Nishioka, M; Kondo, E; Minoura, H; Ikeda, T	Mie University; Mie University; Mie University	Conditions for improved accuracy of noninvasive preimplantation genetic testing for aneuploidy: Focusing on the zona pellucida and early blastocysts	Reprod. Med. Biol.	2024	23	1	blastocyst; embryo; niPGT-A; PGT-A; zona pellucida	0	http://dx.doi.org/10.1002/rmb2.12604
WOS:001039579500007	10.23736/S0031-0808.23.04838-3	Review	Minasi, MG; Anagnostopoulou, C; Boitrelle, F; Vogiatzi, P; Sallam, H; Saleh, R; Colpi, G; Agarwal, A	Hospital Chi of Poissy Saint Germain; INRAE; Universite Paris Saclay; Universite Paris Cite; Egyptian Knowledge Bank (EKB); Sohag University; Cleveland Clinic Foundation	Oocytes evaluation and in-vitro fertilization/intra cytoplasmic sperm injection outcomes	Panminerva Medica	2023	65	2	Oocytes; Fertilization; Pregnancy	3	http://dx.doi.org/10.23736/S0031-0808.23.04838-3
